# Supplementary material for: Genetic Diversity within a Global Panel of Durum Wheat (Triticum durum) Landraces and Modern Germplasm Reveals the History of Alleles Exchange
Source: Front Plant Sci. 2017 Jul 18;8:1277. doi: 10.3389/fpls.2017.01277 (PMC5513985; doi:10.3389/fpls.2017.01277)
Supplement: Supplementary file 4 [file Table_1.xlsx]

## Sheet: Table S1
DurAM Core ID	Source	ID (ig)	Origin	Pedigree	genotyped	Assignment	grp DAPC	Clusters DAPC	grp STRUCTURE	Clusters STRUCTURE	grp NJ TREE	clusters NJ
5	DWGIGSSALATFINA036	92324	SYRIA	SYR833::55	yes	solid	1	middle east	1,2,4	Landraces	1	Landraces 1
7	DWGIGSSALATFINA048	96252	JORDAN	JOR832::46	yes	solid	1	middle east	1,2,4	Landraces	1	Landraces 1
8	DWGIGSSALATFINA053	97186	JORDAN	JOR832::49	yes	solid	1	middle east	1,2,4	Landraces	1	Landraces 1
11	DW-SR-FIGS046	82452	IRAQ	IRQS167	yes	solid	1	middle east	1,2,4	Landraces	1	Landraces 1
45	FIGSDRYWET098	96259	JORDAN	JOR84::131	yes	solid	1	middle east	1,2,4	Landraces	1	Landraces 1
46	FIGSDRYWET099	97225	JORDAN	JOR84::132	yes	solid	1	middle east	1,2,4	Landraces	1	Landraces 1
54	FIGSDRYWET130	99261	SYRIA	SYR923:8	yes	solid	1	middle east	1,2,4	Landraces	1	Landraces 1
86	Syr-36	95884	SYRIA	TallHasil	yes	solid	1	middle east	1,2,4	Landraces	1	Landraces 1
87	Syr-60	95925	SYRIA	Jnan	yes	solid	1	middle east	1,2,4	Landraces	1	Landraces 1
88	Syr-67	96149	SYRIA	Mansura;12kmSouth	yes	solid	1	middle east	1,2,4	Landraces	1	Landraces 1
89	Syr-72	96156	SYRIA	30kmSEKa'aLuly	yes	solid	1	middle east	1,2,4	Landraces	1	Landraces 1
10	DW-SR-FIGS027	76851	ETHIOPIA	ETH74::13	yes	solid	2	T.abysinicum type	1,2,4	Landraces	3	landraces 3
22	FIGSDRYWET004	79533	ETHIOPIA	ETH74::53	yes	solid	2	T.abysinicum type	1,2,4	Landraces	3	landraces 3
25	FIGSDRYWET014	82191	RUSSIA	RUSS200	yes	solid	2	T.abysinicum type	1,2,4	Landraces	3	landraces 3
29	FIGSDRYWET028	83807	ETHIOPIA	ETH64:112	yes	solid	2	T.abysinicum type	1,2,4	Landraces	3	landraces 3
30	FIGSDRYWET029	83842	ETHIOPIA	ETH64:151	yes	solid	2	T.abysinicum type	1,2,4	Landraces	3	landraces 3
31	FIGSDRYWET030	83846	ETHIOPIA	ETH64:157	yes	solid	2	T.abysinicum type	1,2,4	Landraces	3	landraces 3
39	FIGSDRYWET058	85981	ETHIOPIA	ETH64:17	yes	solid	2	T.abysinicum type	1,2,4	Landraces	3	landraces 3
42	FIGSDRYWET086	90460	ETHIOPIA	ETH731::84	yes	solid	2	T.abysinicum type	1,2,4	Landraces	3	landraces 3
43	FIGSDRYWET091	90482	ETHIOPIA	ETH731::112	yes	solid	2	T.abysinicum type	1,2,4	Landraces	3	landraces 3
44	FIGSDRYWET096	96186	JORDAN	JOR882:48	yes	solid	2	T.abysinicum type	1,2,4	Landraces	3	landraces 3
51	FIGSDRYWET110	99205	YEMEN	YEM801:2	yes	solid	2	T.abysinicum type	1,2,4	Landraces	3	landraces 3
64	FIGSDWHOTCLD009	79653	ETHIOPIA	ETH74::56	yes	solid	2	T.abysinicum type	1,2,4	Landraces	3	landraces 3
72	FIGSDWHOTCLD093	88921	ETHIOPIA	ETH64:73	yes	solid	2	T.abysinicum type	1,2,4	Landraces	3	landraces 3
73	FIGSDWHOTCLD107	90410	ETHIOPIA	ETH731::43	yes	solid	2	T.abysinicum type	1,2,4	Landraces	3	landraces 3
74	FIGSDWHOTCLD122	90429	ETHIOPIA	ETH731::48	yes	solid	2	T.abysinicum type	1,2,4	Landraces	3	landraces 3
75	FIGSDWHOTCLD133	90458	ETHIOPIA	ETH731::89	yes	solid	2	T.abysinicum type	1,2,4	Landraces	3	landraces 3
76	FIGSDWHOTCLD134	90459	ETHIOPIA	ETH731::88	yes	solid	2	T.abysinicum type	1,2,4	Landraces	3	landraces 3
77	FIGSDWHOTCLD139	90660	ETHIOPIA	ETH74::23	yes	solid	2	T.abysinicum type	1,2,4	Landraces	3	landraces 3
37	FIGSDRYWET051	85521	AFGHANSTAN	AFG54::17	yes	solid	3	Mediterranean trades	3	Old italian variety	2	Landraces 2
41	FIGSDRYWET078	90233	AFGHANSTAN	AFG68::77	yes	solid	3	Mediterranean trades	3	Old italian variety	2	Landraces 2
49	FIGSDRYWET108	98797	IRAN	IRNS294	yes	solid	3	Mediterranean trades	3	Old italian variety	2	Landraces 2
94	Tun-52	95200	TUNISIA	E102242	yes	solid	3	Mediterranean trades	3	Old italian variety	2	Landraces 2
95	Alg-03		ALGERIA	DZA	yes	solid	3	Mediterranean trades	3	Old italian variety	2	Landraces 2
96	Alg-15		ALGERIA	DZA	yes	solid	3	Mediterranean trades	3	Old italian variety	2	Landraces 2
34	FIGSDRYWET038	85026	SPAIN	ESP::29	yes	solid	3	Mediterranean trades	3	Old italian variety	2	Landraces 2
80	FIGSDWHOTCLD149	90743	ITALY	ITA73::26	yes	solid	3	Mediterranean trades	3	Old italian variety	2	Landraces 2
83	FIGSDWHOTCLD168	97574	ETHIOPIA	ETH50/51::10	yes	solid	3	Mediterranean trades	3	Old italian variety	2	Landraces 2
90	Tun-14	94128	TUNISIA	E0082450	yes	solid	3	Mediterranean trades	3	Old italian variety	2	Landraces 2
91	Tun-19	94302	TUNISIA	E0836	yes	solid	3	Mediterranean trades	3	Old italian variety	2	Landraces 2
18	DW-SR-FIGS103	93114	ALGERIA	DZA75::101	yes	good	3	Mediterranean trades	3	Old italian variety	4	Cultivars 1
66	FIGSDWHOTCLD021	82109	AZERBIJAN	AZES632	yes	good	3	Mediterranean trades	3	Old italian variety	4	Cultivars 1
82	FIGSDWHOTCLD166	97150	GREECE	GRC78::45	yes	good	3	Mediterranean trades	3	Old italian variety	4	Cultivars 1
92	Tun-29	94615	TUNISIA	E0832	yes	good	3	Mediterranean trades	3	Old italian variety	4	Cultivars 1
93	Tun-37	94806	TUNISIA	E0105257	yes	good	3	Mediterranean trades	3	Old italian variety	4	Cultivars 1
1	DWGIGSSALATFINA019	85846	SPAIN	ESPS1603	yes	good	3	Mediterranean trades	3	Old italian variety	5	Cultivars 2
47	FIGSDRYWET105	98680	CHAINA	CHN::25	yes	good	3	Mediterranean trades	1,2,4	Landraces	2	Landraces 2
71	FIGSDWHOTCLD090	88293	YUGOSLAVIA	YUG56::14	yes	good	3	Mediterranean trades	1,2,4	Landraces	2	Landraces 2
343	DURUM_PANEL_UNIBO-0250	Ardente	ITALY	ISRAEL-DUM-303/PRELIMINARY-77//664	yes	bad	3	Mediterranean trades	7	breeding programs exchange	4	Cultivars 1
28	FIGSDRYWET023	83202	KAZAKHSTAN	KAZS31	yes	bad	3	Mediterranean trades	8	Dev countries	4	Cultivars 1
6	DWGIGSSALATFINA038	93139	ALGERIA	DZA75::95	yes	bad	3	Mediterranean trades	1,2,4	Landraces	4	Cultivars 1
9	DWGIGSSALATFINA057	97548	SPAIN	ESPS1930	yes	bad	3	Mediterranean trades	1,2,4	Landraces	4	Cultivars 1
14	DW-SR-FIGS082	88631	GREECE	BALK42::151	yes	bad	3	Mediterranean trades	1,2,4	Landraces	4	Cultivars 1
23	FIGSDRYWET007	81953	RUSSIA	RUSS170	yes	bad	3	Mediterranean trades	1,2,4	Landraces	4	Cultivars 1
68	FIGSDWHOTCLD063	85015	SPAIN	ESPS1919	yes	bad	3	Mediterranean trades	1,2,4	Landraces	4	Cultivars 1
53	FIGSDRYWET120	99224	YEMEN	YEM801:69	yes	solid	4	Central and South Asian landraces	1,2,4	Landraces	1	Landraces 1
27	FIGSDRYWET022	83103	GEORGIA	GEOS58	yes	solid	4	Central and South Asian landraces	1,2,4	Landraces	1	Landraces 1
52	FIGSDRYWET115	99214	YEMEN	YEM801:12	yes	solid	4	Central and South Asian landraces	1,2,4	Landraces	1	Landraces 1
2	DWGIGSSALATFINA020	86075	INDIA	INDS413	yes	solid	4	Central and South Asian landraces	1,2,4	Landraces	1	Landraces 1
3	DWGIGSSALATFINA031	89459	AFGHANSTAN	AFG68::50	yes	solid	4	Central and South Asian landraces	1,2,4	Landraces	1	Landraces 1
12	DW-SR-FIGS049	82578	AFGHANSTAN	AFG37::5	yes	solid	4	Central and South Asian landraces	1,2,4	Landraces	1	Landraces 1
15	DW-SR-FIGS089	90229	AFGHANSTAN	AFG68::74	yes	solid	4	Central and South Asian landraces	1,2,4	Landraces	1	Landraces 1
26	FIGSDRYWET016	82244	RUSSIA	RUSS199	yes	solid	4	Central and South Asian landraces	1,2,4	Landraces	1	Landraces 1
32	FIGSDRYWET033	84294	TURKY	TUR48D:6	yes	solid	4	Central and South Asian landraces	1,2,4	Landraces	1	Landraces 1
33	FIGSDRYWET036	84832	INDIA	IND47/48::47	yes	solid	4	Central and South Asian landraces	1,2,4	Landraces	1	Landraces 1
55	FIGSDRYWET138	113071	SAU	SAU89:7	yes	solid	4	Central and South Asian landraces	1,2,4	Landraces	1	Landraces 1
56	FIGSDRYWET143	118752	IRAN	IRNS375	yes	solid	4	Central and South Asian landraces	1,2,4	Landraces	1	Landraces 1
57	FIGSDRYWET144	119026	IRAN	IRNS382	yes	solid	4	Central and South Asian landraces	1,2,4	Landraces	1	Landraces 1
58	FIGSDRYWET147	126364	ARMINIA	ARM99:28	yes	solid	4	Central and South Asian landraces	1,2,4	Landraces	1	Landraces 1
59	FIGSDRYWET160	127271	KAZAKHSTAN	KAZ28::59	yes	solid	4	Central and South Asian landraces	1,2,4	Landraces	1	Landraces 1
60	FIGSDRYWET163	127276	RUSSIA	RUSS2843	yes	solid	4	Central and South Asian landraces	1,2,4	Landraces	1	Landraces 1
61	FIGSDRYWET174	130921	ARMINIA	ARM25::33	yes	solid	4	Central and South Asian landraces	1,2,4	Landraces	1	Landraces 1
62	FIGSDRYWET179	131004	PAKISTAN	PAK28::27	yes	solid	4	Central and South Asian landraces	1,2,4	Landraces	1	Landraces 1
63	FIGSDWHOTCLD005	43305	OMAN	OMN87:70	yes	solid	4	Central and South Asian landraces	1,2,4	Landraces	1	Landraces 1
79	FIGSDWHOTCLD147	90738	ITALY	ITA73::22	yes	solid	4	Central and South Asian landraces	1,2,4	Landraces	1	Landraces 1
84	FIGSDWHOTCLD182	130807	ITALY	ITA27::67	yes	solid	4	Central and South Asian landraces	1,2,4	Landraces	1	Landraces 1
85	FIGSDWHOTCLD188	130987	PAKISTAN	PAKS237	yes	solid	4	Central and South Asian landraces	1,2,4	Landraces	1	Landraces 1
13	DW-SR-FIGS063	84819	IRAQ	IRQS149	yes	good	4	Central and South Asian landraces	1,2,4	Landraces	3	landraces 3
38	FIGSDRYWET053	85620	AFGHANSTAN	KUSE::1	yes	good	4	Central and South Asian landraces	1,2,4	Landraces	3	landraces 3
50	FIGSDRYWET109	99022	TURKY	TUR::1	yes	good	4	Central and South Asian landraces	1,2,4	Landraces	3	landraces 3
48	FIGSDRYWET107	98749	KAZAKHSTAN	KAZ::18	yes	good	4	Central and South Asian landraces	8	Dev countries	1	Landraces 1
36	FIGSDRYWET048	85502	INDIA	INDS247	yes	bad	4	Central and South Asian landraces	8	Dev countries	3	landraces 3
4	DWGIGSSALATFINA035	90731	ITALY	ITA73::15	yes	solid	5	Om Rabi derivatives	5	Omrabi deriv	4	Cultivars 1
176	DURUM_PANEL_UNIBO-060		ICARDA	AW12/BIT	yes	solid	5	Om Rabi derivatives	5	Omrabi deriv	4	Cultivars 1
210	DURUM_PANEL_UNIBO-0160	MASSARA1	ICARDA	Mrb3/4/BYE*2/Tc//ZB/W/3/Cit	yes	solid	5	Om Rabi derivatives	5	Omrabi deriv	4	Cultivars 1
237	MCHCB-0176	Zeina8	ICARDA	GdoVZ512/Cit//Ruff/Fg/3/Src3	yes	solid	5	Om Rabi derivatives	5	Omrabi deriv	4	Cultivars 1
322	DURUM_PANEL_UNIBO-077	APPIO	ITALY	CAPELLI//GAVIOTA/YUMA	yes	solid	5	Om Rabi derivatives	5	Omrabi deriv	4	Cultivars 1
324	DURUM_PANEL_UNIBO-083	CAPEITI8	ITALY	EITI*6/SENATORE-CAPPELLI	yes	solid	5	Om Rabi derivatives	5	Omrabi deriv	4	Cultivars 1
351	DURUM_PANEL_UNIBO-058	TOMOUH	MOROCCO-TUNISIA	Jori c69/Hau	yes	solid	5	Om Rabi derivatives	5	Omrabi deriv	4	Cultivars 1
381	DURUM_MAS	Omrabi5	Syria	Jori c69/Hau	yes	solid	5	Om Rabi derivatives	5	Omrabi deriv	4	Cultivars 1
383	DURUM_MAS	Icarasha2		Stj3//Bcr/Lks4/3/Ter3	yes	solid	5	Om Rabi derivatives	5	Omrabi deriv	4	Cultivars 1
211	DURUM_PANEL_UNIBO-0162	Omrabi17	ICARDA	Jori c69/Hau	yes	solid	5	Om Rabi derivatives	5	Omrabi deriv	4	Cultivars 1
213	DURUM_PANEL_UNIBO-0165	OMBIT1	ICARDA	Omrabi5/Albit1	yes	solid	5	Om Rabi derivatives	5	Omrabi deriv	4	Cultivars 1
229	MCHCB-0124		ICARDA	Stk/Hau//Heca1	yes	solid	5	Om Rabi derivatives	5	Omrabi deriv	4	Cultivars 1
323	DURUM_PANEL_UNIBO-079	Arcangelo	ITALY	CRESO/APPULO	yes	good	5	Om Rabi derivatives	3	Old italian variety	4	Cultivars 1
113	42-DCC-0321	Po	ICARDA	not available	yes	solid	6	Italian breeding program	6	italian varieties	5	Cultivars 2
248	Jable-007	Hyperno	AUSTRALIA	KALKA(SIB)/TAMAROI	yes	solid	6	Italian breeding program	6	italian varieties	5	Cultivars 2
307	DURUM_PANEL_UNIBO-0192	Aramon	FRANCE	not available	yes	solid	6	Italian breeding program	6	italian varieties	5	Cultivars 2
314	DURUM_PANEL_UNIBO-01	BRADANO	ITALY	not available	yes	solid	6	Italian breeding program	6	italian varieties	5	Cultivars 2
315	DURUM_PANEL_UNIBO-02	CANNIZZO	ITALY	CAPEITI/VALNOVA(F5)//(F5)PATRIZIO/VALFORTE	yes	solid	6	Italian breeding program	6	italian varieties	5	Cultivars 2
316	DURUM_PANEL_UNIBO-03	CLAUDIO	ITALY	SEL.CIMMYT-35/DURANGO//ISEA-1938/GRAZIA	yes	solid	6	Italian breeding program	6	italian varieties	5	Cultivars 2
318	DURUM_PANEL_UNIBO-06	Mongibello	ITALY	TRINAKRIA/VALFORTE	yes	solid	6	Italian breeding program	6	italian varieties	5	Cultivars 2
330	DURUM_PANEL_UNIBO-094	FORTORE	ITALY	CAPEITI-8/VALFORTE	yes	solid	6	Italian breeding program	6	italian varieties	5	Cultivars 2
331	DURUM_PANEL_UNIBO-096	GRAZIA	ITALY	M-6800127(ISWRN-21)/VALSELVA	yes	solid	6	Italian breeding program	6	italian varieties	5	Cultivars 2
335	DURUM_PANEL_UNIBO-0105	OFANTO	ITALY	ADAMELLO/APPULO	yes	solid	6	Italian breeding program	6	italian varieties	5	Cultivars 2
340	DURUM_PANEL_UNIBO-0114	VALNOVA	ITALY	GIORGIO-324//SENATORE-CAPELLI/YUMA	yes	solid	6	Italian breeding program	6	italian varieties	5	Cultivars 2
341	DURUM_PANEL_UNIBO-0115	VARANO	ITALY	CAPEITI-8/CRESO//CRESO/3/VALFORTE/TRINAKRIA	yes	solid	6	Italian breeding program	6	italian varieties	5	Cultivars 2
376	DURUM_PANEL_UNIBO-076	ANTON	SPAIN-CIMMYT	not available	yes	solid	6	Italian breeding program	6	italian varieties	5	Cultivars 2
320	DURUM_PANEL_UNIBO-09	QUADRATO	ITALY	CRESO/TRINAKRIA	yes	solid	6	Italian breeding program	6	italian varieties	5	Cultivars 2
321	DURUM_PANEL_UNIBO-010	Torrebianca	ITALY	CRESO/TRINAKRIA	yes	solid	6	Italian breeding program	6	italian varieties	5	Cultivars 2
219	DURUM_PANEL_UNIBO-0182	TELSET5	ICARDA	SD 8036/Mtl-1//Albit3	yes	good	6	Italian breeding program	5	Omrabi deriv	5	Cultivars 2
336	DURUM_PANEL_UNIBO-0106	PLATANI	ITALY	VALNOVA/CAPEITI-8	yes	good	6	Italian breeding program	5	Omrabi deriv	5	Cultivars 2
312	DURUM_PANEL_UNIBO-0205	Nefer	FRANCE	164/KEOPS	yes	good	6	Italian breeding program	7	breeding programs exchange	5	Cultivars 2
253	DURUM_PANEL_UNIBO-0244	Kamilaroi	AUSTRALIA	DURATI(SIB)/LEEDS	yes	good	6	Italian breeding program	3	Old italian variety	5	Cultivars 2
319	DURUM_PANEL_UNIBO-08	Pietrafritta	ITALY	GRAZIA/ISA	yes	good	6	Italian breeding program	6	italian varieties	4	Cultivars 1
35	FIGSDRYWET043	85403	ETHIOPIA	ETHS1134	yes	bad	6	Italian breeding program	3	Old italian variety	4	Cultivars 1
40	FIGSDRYWET060	85991	ETHIOPIA	ETH64:47	yes	bad	6	Italian breeding program	3	Old italian variety	4	Cultivars 1
69	FIGSDWHOTCLD065	85222	ETHIOPIA	ETHS948	yes	bad	6	Italian breeding program	3	Old italian variety	4	Cultivars 1
70	FIGSDWHOTCLD073	85404	ETHIOPIA	ETH50/51::21	yes	bad	6	Italian breeding program	3	Old italian variety	4	Cultivars 1
78	FIGSDWHOTCLD144	90724	ITALY	ITA73::9	yes	bad	6	Italian breeding program	3	Old italian variety	4	Cultivars 1
81	FIGSDWHOTCLD150	90744	ITALY	ITA73::27	yes	bad	6	Italian breeding program	3	Old italian variety	4	Cultivars 1
298	DURUM_PANEL_UNIBO-0264		CIMMYT	RANCO//CIT71/CII/3/COMDK/4/TCHO//SHWA/MALD/3/CREX/5/SNTURKMI8384375/NIGRIS_5//TANTLO_1	yes	solid	7	breeding programs exchange	7	breeding programs exchange	5	Cultivars 2
301	DURUM_PANEL_UNIBO-0268		CIMMYT	ARMENT//SRN_3/NIGRIS_4/3/CANELO_9.1	yes	solid	7	breeding programs exchange	7	breeding programs exchange	5	Cultivars 2
300	DURUM_PANEL_UNIBO-0267		CIMMYT	ROLA_5/3/AJAIA_12/F3LOCAL(SEL.ETHIO.135.85)//PLATA_13/4/MALMUK_1/SERRATOR_1	yes	solid	7	breeding programs exchange	7	breeding programs exchange	5	Cultivars 2
273	DURUM_PANEL_UNIBO-013		CIMMYT	CIMMYT41_(DUKEM/3/RUFF/FGO//YAV79)	yes	good	7	breeding programs exchange	7	breeding programs exchange	4	Cultivars 1
286	DURUM_PANEL_UNIBO-0103	MEXICALI75	CIMMYT	GERARDO-VZ-469/3/JORI(SIB)//ND-61-130/LEEDS	yes	good	7	breeding programs exchange	6	ICARDA wide	5	Cultivars 2
289	DURUM_PANEL_UNIBO-0254	Samaypa C2004	CIMMYT	SOMAT_4/INTER_8(=SAMAYOAC2004)	yes	good	7	breeding programs exchange	9	ICARDA	5	Cultivars 2
304	FIGSDWHOTCLD089	88029	ETHIOPIA	ETHS1035	yes	solid	7	breeding programs exchange	7	breeding programs exchange	5	Cultivars 2
305	FIGSDWHOTCLD170	97901	FRANCE	FRAS129	yes	good	7	breeding programs exchange	7	breeding programs exchange	4	Cultivars 1
308	DURUM_PANEL_UNIBO-0193	Arcalis	FRANCE	EDMORE/CRESO	yes	good	7	breeding programs exchange	3	Old italian variety	5	Cultivars 2
306	DURUM_PANEL_UNIBO-0191	Agridur	FRANCE	EDMORE//CIMMYT-303/CHANDUR	yes	good	7	breeding programs exchange	8	Dev countries	5	Cultivars 2
310	DURUM_PANEL_UNIBO-0200	Orjaune	FRANCE	MIRADUR/IDYN-81-04	yes	good	7	breeding programs exchange	8	Dev countries	5	Cultivars 2
236	MCHCB-0169		ICARDA	((SwAlg/Gd1)81/Ch1)46	yes	solid	7	breeding programs exchange	7	breeding programs exchange	5	Cultivars 2
196	DURUM_PANEL_UNIBO-0137	Deraa	ICARDA	Can2101/Magh//Stk/3/Wlls/65150	yes	solid	7	breeding programs exchange	7	breeding programs exchange	5	Cultivars 2
181	DURUM_PANEL_UNIBO-066		ICARDA	KRS/HAUCAN_(KRS/HCN)	yes	solid	7	breeding programs exchange	7	breeding programs exchange	5	Cultivars 2
185	DURUM_PANEL_UNIBO-073	SEBAH	ICARDA	Sbu/Lahn	yes	solid	7	breeding programs exchange	7	breeding programs exchange	5	Cultivars 2
202	DURUM_PANEL_UNIBO-0147	SEBOU	ICARDA	Cr/T.Polonicum	yes	solid	7	breeding programs exchange	7	breeding programs exchange	5	Cultivars 2
239	MCHCB-0210		ICARDA	Azeghar1/HFN94N75//Vitron/Bicrederaa1	yes	solid	7	breeding programs exchange	7	breeding programs exchange	5	Cultivars 2
215	DURUM_PANEL_UNIBO-0172	OUASERL1	ICARDA	Ossl1/4/MrbSH/3/Rabi//Gs/Cr/5/Krs/Hcn	yes	solid	7	breeding programs exchange	7	breeding programs exchange	5	Cultivars 2
200	DURUM_PANEL_UNIBO-0145	HEIDER	ICARDA	Can2109//Jo/AA/3/S15/Cr	yes	solid	7	breeding programs exchange	7	breeding programs exchange	5	Cultivars 2
173	IDYT37-21	Bezaghras	ICARDA	Ossl1/Stj5/5/Bicrederaa1/4/BEZAIZSHF//SD19539/Waha/3/Stj/Mrb3/6/Mgnl3/Aghrass2	yes	solid	7	breeding programs exchange	7	breeding programs exchange	5	Cultivars 2
186	DURUM_PANEL_UNIBO-074	STOJOCRI3	ICARDA	Stk/4/Jo/3/Jo/Cr//Cit71	yes	solid	7	breeding programs exchange	7	breeding programs exchange	5	Cultivars 2
217	DURUM_PANEL_UNIBO-0180	SEBATEL1	ICARDA	Sbh/4/D68193A1A//Ruff/Fg/3/Mtl5	yes	solid	7	breeding programs exchange	7	breeding programs exchange	5	Cultivars 2
223	MCHCB-082		ICARDA	Bicrederaa-1/Tavoliere//Gdr1	yes	solid	7	breeding programs exchange	7	breeding programs exchange	5	Cultivars 2
192	DURUM_PANEL_UNIBO-0126	AWALI1	ICARDA	Cit//D.dwarfS15/Cr	yes	good	7	breeding programs exchange	7	breeding programs exchange	6	Cultivars 3
178	DURUM_PANEL_UNIBO-062		ICARDA	CHHB88/DERAA	yes	good	7	breeding programs exchange	7	breeding programs exchange	6	Cultivars 3
112	DWAyT-0322		ICARDA	Heider/TAraticumMA//Mrb5	yes	good	7	breeding programs exchange	7	breeding programs exchange	6	Cultivars 3
226	MCHCB-0102		ICARDA	OmRabi3/T.urartu500651/Ch5//980947/3/Otb4//Ossl1/Rfm6	yes	good	7	breeding programs exchange	7	breeding programs exchange	6	Cultivars 3
197	DURUM_PANEL_UNIBO-0138	FURAT1	ICARDA	Snipe/3/Jo/Cr//Gs/AA	yes	good	7	breeding programs exchange	7	breeding programs exchange	4	Cultivars 1
198	DURUM_PANEL_UNIBO-0141	GIDARA2	ICARDA	Stj/Mrb3	yes	good	7	breeding programs exchange	5	Omrabi deriv	5	Cultivars 2
206	DURUM_PANEL_UNIBO-0154	Korifla = Cham 3	ICARDA	DS15/Geier	yes	good	7	breeding programs exchange	6	ICARDA wide	5	Cultivars 2
188	DURUM_PANEL_UNIBO-0120	ANGRE	ICARDA	not available	yes	good	7	breeding programs exchange	6	ICARDA wide	5	Cultivars 2
234	MCHCB-0158		ICARDA	(Jk/Ch1)-506	yes	good	7	breeding programs exchange	8	Dev countries	5	Cultivars 2
238	MCHCB-0180		ICARDA	OmRabi3/T.urartu500651//ICAMORTA0463/Ammar8/4/Stj3//Bcr/Lks4/3/Ter3	yes	good	7	breeding programs exchange	1,2,4	Landraces	5	Cultivars 2
203	DURUM_PANEL_UNIBO-0150	JORDAN	ICARDA	GdoVZ469/Plc/5/21563/3/LK/Ld390//Ch67/4/Cit71	yes	bad	7	breeding programs exchange	3	Old italian variety	4	Cultivars 1
334	DURUM_PANEL_UNIBO-0102	MESSAPIA	ITALY	MEXA/(SIB)CRANE//TITO	yes	solid	7	breeding programs exchange	7	breeding programs exchange	5	Cultivars 2
339	DURUM_PANEL_UNIBO-0111	SVEVO	ITALY	CIMMYT-SELECTION/ZENIT	yes	solid	7	breeding programs exchange	7	breeding programs exchange	5	Cultivars 2
338	DURUM_PANEL_UNIBO-0108	PRODURA	ITALY	TREMES-MOLLE-ENANO(DWARF)/2*TEHUACAN-60/3/ZENATI-BOUTEILLE/WELLS/4/2*BARRIGON-YAQUI-ENANO(DWARF)/TEHUACAN-60//TACUR-TIPO-125-E/2*TEHUACAN-60	yes	good	7	breeding programs exchange	7	breeding programs exchange	4	Cultivars 1
325	DURUM_PANEL_UNIBO-087	COLOSSEO	ITALY	CRESO/(M)MEXA[	yes	good	7	breeding programs exchange	7	breeding programs exchange	4	Cultivars 1
326	DURUM_PANEL_UNIBO-089	CRESO	ITALY	CAPELLI-B-144/5/YAKTANA-54//(SELECTION-14)NORIN-10/BREVOR/3/CAPELLI-63/4/3*TEHUACAN-60	yes	good	7	breeding programs exchange	7	breeding programs exchange	4	Cultivars 1
333	DURUM_PANEL_UNIBO-0101	LIRA_B_45	ITALY	MANDON/FD-1104	yes	good	7	breeding programs exchange	3	Old italian variety	5	Cultivars 2
342	DURUM_PANEL_UNIBO-0249	Levante	ITALY	G-80/PICENO//IONIO	yes	good	7	breeding programs exchange	8	Dev countries	5	Cultivars 2
348	DURUM_PANEL_UNIBO-050	MAROUANE	MOROCCO	INRAM.1809	yes	solid	7	breeding programs exchange	7	breeding programs exchange	5	Cultivars 2
346	DURUM_PANEL_UNIBO-048	CHAOUI	MOROCCO	INRA1807;INRA1807	yes	solid	7	breeding programs exchange	7	breeding programs exchange	5	Cultivars 2
347	DURUM_PANEL_UNIBO-049	AMRIA	MOROCCO	INRAM.1808	yes	good	7	breeding programs exchange	7	breeding programs exchange	4	Cultivars 1
350	DURUM_PANEL_UNIBO-057	TAREK	MOROCCO-TUNISIA	YAVAROS/SAPI//YAVAROS-79/3/STU	yes	solid	7	breeding programs exchange	7	breeding programs exchange	5	Cultivars 2
353	DURUM_PANEL_UNIBO-052	ISLY	MOROCCO-TUNISIA, INRA MAROC _Mar_1988	ERPEL(SIB)/(SIB)RUSO	yes	solid	7	breeding programs exchange	7	breeding programs exchange	5	Cultivars 2
357	DURUM_PANEL_UNIBO-055	MARZAK	MOROCCO-TUNISIA,INRA MAROC _Mar_1984	not available	yes	good	7	breeding programs exchange	7	breeding programs exchange	4	Cultivars 1
361	DURUM_PANEL_UNIBO-0100	KRONOS	SOUTH-WESTERN USA	Male_Sterile_Facilitated_Recurrent_Selection_Population-APB-MSFRS-Pop	yes	good	7	breeding programs exchange	6	ICARDA wide	5	Cultivars 2
362	DURUM_PANEL_UNIBO-0104	MOHAWK	SOUTH-WESTERN USA	(S)Male_Sterile_Facilitated_Recurrent_Selection_Population-883-22-ALPHA-85-CHA	yes	good	7	breeding programs exchange	8	Dev countries	5	Cultivars 2
363	DURUM_PANEL_UNIBO-0109	REVA	SOUTH-WESTERN USA	(S)Male_Sterile_Facilitated_Recurrent_Selection_Population-AZ-85-MSFRS-Durum-Population	yes	good	7	breeding programs exchange	9	ICARDA	5	Cultivars 2
369	DURUM_PANEL_UNIBO-034	BOLIDO	SPAIN	not available	yes	solid	7	breeding programs exchange	7	breeding programs exchange	5	Cultivars 2
367	DURUM_PANEL_UNIBO-032	BOABDIL	SPAIN	not available	yes	solid	7	breeding programs exchange	7	breeding programs exchange	5	Cultivars 2
372	DURUM_PANEL_UNIBO-039	DURCAL	SPAIN	not available	yes	solid	7	breeding programs exchange	7	breeding programs exchange	5	Cultivars 2
368	DURUM_PANEL_UNIBO-033	BOLENGA	SPAIN	not available	yes	good	7	breeding programs exchange	8	Dev countries	5	Cultivars 2
373	DURUM_PANEL_UNIBO-044	SENADUR	SPAIN	not available	yes	bad	7	breeding programs exchange	8	Dev countries	6	Cultivars 3
377	DURUM_PANEL_UNIBO-0110	ROQUENO	SPAIN-CIMMYT	not available	yes	solid	7	breeding programs exchange	7	breeding programs exchange	5	Cultivars 2
380	DURUM_PANEL_UNIBO-0241	Tacna	USA-GREAT-PLAINS	Male_Sterile_Facilitated_Recurrent_Selection_Population-Durum-S-1-E.Wheat-89-S-1	yes	good	7	breeding programs exchange	6	ICARDA wide	5	Cultivars 2
384	DURUM_MAS	Azeghar2	ICARDA	20048 Traikia(Mor)/Mrb5//Stj3	yes	solid	7	breeding programs exchange	7	breeding programs exchange	5	Cultivars 2
16	DW-SR-FIGS096	92871	ALGERIA	DZA75::35	yes	solid	8	Developed countries	8	Dev countries	6	Cultivars 3
17	DW-SR-FIGS097	92879	ALGERIA	DZA75::35	yes	solid	8	Developed countries	8	Dev countries	6	Cultivars 3
252	DURUM_PANEL_UNIBO-0243	Yallaroi	AUSTRALIA	GUILLEMOT(SEL.3)/(SIB)KAMILAROI	yes	solid	8	Developed countries	8	Dev countries	6	Cultivars 3
255	DURUM_PANEL_UNIBO-0208	Extradur	AUSTRALIA	GRANDUR/MONDUR//ASTRODUR	yes	solid	8	Developed countries	8	Dev countries	6	Cultivars 3
256	DURUM_PANEL_UNIBO-0209	Goldur	AUSTRALIA	PANDUR/VALGERARDO//VALDUR	yes	solid	8	Developed countries	8	Dev countries	6	Cultivars 3
257	DURUM_PANEL_UNIBO-0211	Frankodur	AUSTRALIA	MONDUR/GRANDUR//ASTRODUR	yes	solid	8	Developed countries	8	Dev countries	6	Cultivars 3
258	DURUM_PANEL_UNIBO-0213	Semperdur	AUSTRALIA	ASTRODUR/KAMILAROI	yes	solid	8	Developed countries	8	Dev countries	6	Cultivars 3
259	DURUM_PANEL_UNIBO-0217	AC Morse	CANADA	RL 7196/D84328	yes	solid	8	Developed countries	8	Dev countries	6	Cultivars 3
260	DURUM_PANEL_UNIBO-0218	AC Navigator	CANADA	Kyle/WB881	yes	solid	8	Developed countries	8	Dev countries	6	Cultivars 3
261	DURUM_PANEL_UNIBO-0219	AC Pathfinder	CANADA	Dt367/WB881	yes	solid	8	Developed countries	8	Dev countries	6	Cultivars 3
262	DURUM_PANEL_UNIBO-0220	Hercules	CANADA	RL-3097/RL-3304//STEWART(TR.DR)/RL-3380	yes	solid	8	Developed countries	8	Dev countries	6	Cultivars 3
263	DURUM_PANEL_UNIBO-0221	Kyle	CANADA	Wakooma/Dt320//Wakooma/Dt322	yes	solid	8	Developed countries	8	Dev countries	6	Cultivars 3
264	DURUM_PANEL_UNIBO-0222	Medora	CANADA	Ward/Macoun	yes	solid	8	Developed countries	8	Dev countries	6	Cultivars 3
265	Cpozniak-003	CDC Desire	CANADA	not available	yes	solid	8	Developed countries	8	Dev countries	6	Cultivars 3
266	Cpozniak-004	CDC Vivid	CANADA	not available	yes	solid	8	Developed countries	8	Dev countries	6	Cultivars 3
267	Cpozniak-005	DT570	CANADA	not available	yes	solid	8	Developed countries	8	Dev countries	6	Cultivars 3
268	Cpozniak-008	Commander	CANADA	W-9260-BK-03/AC-NAVIGATOR//AC-PATHIFINDER	yes	solid	8	Developed countries	8	Dev countries	6	Cultivars 3
269	Cpozniak-015	AAC Raymore	CANADA	9675-AP-2/DT-732//STRONGFIELD	yes	solid	8	Developed countries	8	Dev countries	6	Cultivars 3
270	Cpozniak-016	Napoleon	CANADA	VIC/DT-384//DT-471	yes	solid	8	Developed countries	8	Dev countries	6	Cultivars 3
272	DURUM_PANEL_UNIBO-012		CIMMYT	CIMMYT36_(CMH82A.1062/3/GG0VZ394//SBA81/PLC/4/AAZ…)	yes	solid	8	Developed countries	8	Dev countries	6	Cultivars 3
309	DURUM_PANEL_UNIBO-0199	Galadur	FRANCE	EDMORE/BLONDUR//MONTFERRIER/DT-192	yes	good	8	Developed countries	8	Dev countries	5	Cultivars 2
311	DURUM_PANEL_UNIBO-0202	Tetradur	FRANCE	EDMORE//CAPDUR/REGAL	yes	good	8	Developed countries	8	Dev countries	5	Cultivars 2
218	DURUM_PANEL_UNIBO-0181	SHABHA	ICARDA	Landrace selection	yes	solid	8	Developed countries	8	Dev countries	6	Cultivars 3
332	DURUM_PANEL_UNIBO-098	ITALO	ITALY	TURCHIA//CRESO/CAPEITI-8	yes	good	8	Developed countries	8	Dev countries	5	Cultivars 2
359	DURUM_PANEL_UNIBO-081	BRAVADUR	SOUTH-WESTERN USA	(S)Male_sterile_facilitated_recurrent_selection_population-MSFRS-HRS-Quality-Population	yes	solid	8	Developed countries	8	Dev countries	6	Cultivars 3
360	DURUM_PANEL_UNIBO-092	DUREX	SOUTH-WESTERN USA	(S)MALE_STERILE_FACILITATED_RECURRENT_SELECTION_POPULATION_AZ-MFSRS-86	yes	solid	8	Developed countries	8	Dev countries	6	Cultivars 3
364	DURUM_PANEL_UNIBO-0116	WEST BRED 881	SOUTH-WESTERN USA	not available	yes	solid	8	Developed countries	8	Dev countries	6	Cultivars 3
365	DURUM_PANEL_UNIBO-0189	KOFA	SOUTH-WESTERN USA	(S)Male_Sterile_Facilitated_Recurrent_Selection_Population-DICOCCUM-ALPHA-POP-85-S-1	yes	solid	8	Developed countries	8	Dev countries	6	Cultivars 3
374	DURUM_PANEL_UNIBO-030	ARTENA	SPAIN, SEMENCES DE PROVENCES_Fra_1993	not available	yes	good	8	Developed countries	8	Dev countries	5	Cultivars 2
379	DURUM_PANEL_UNIBO-0232	Munich	USA-GREAT-PLAINS	D-8030/D-8016	yes	solid	8	Developed countries	8	Dev countries	6	Cultivars 3
254	DURUM_PANEL_UNIBO-0245	Wollaroi	AUSTRALIA	TAM-1-B-17/(SIB)KAMILAROI//ROKEL(SIB)/(SIB)KAMILAROI[113][1335]; DURATI(SIB)/LEEDS	yes	solid	9	ICARDA breeding program	9	ICARDA	5	Cultivars 2
295	DURUM_PANEL_UNIBO-0261		CIMMYT	CNDO/PRIMADUR//HAIOU_17/3/SNTURKMI8384375/NIGRIS_5//TANTLO_1	yes	solid	9	ICARDA breeding program	9	ICARDA	5	Cultivars 2
303	DURUM_PANEL_UNIBO-0270	Yavaros79 = Karim = Bittern	CIMMYT	JORI69(SIB)/(SIB)ANHINGA//(SIB)FLAMINGO,MEX	yes	solid	9	ICARDA breeding program	9	ICARDA	5	Cultivars 2
225	MCHCB-095		ICARDA	Mck2/Tilo2//Bcrch1/Kund1149	yes	solid	9	ICARDA breeding program	9	ICARDA	5	Cultivars 2
240	MCHCB-0213		ICARDA	Icasyr1/4/Assassa//Waha/Brch/3/Bicrederaa1	yes	solid	9	ICARDA breeding program	9	ICARDA	5	Cultivars 2
214	DURUM_PANEL_UNIBO-0171	Outrob6	ICARDA	Ouassel1/4/GdoVZ512/Cit//Ruff/Fg/3/Pin/Gre//Trob	yes	solid	9	ICARDA breeding program	9	ICARDA	5	Cultivars 2
97	DAWRyT-0106		ICARDA	Amedakul1/TdicoSyrCol//Loukos	yes	solid	9	ICARDA breeding program	9	ICARDA	5	Cultivars 2
98	DAWRyT-0110		ICARDA	Amedakul1/TdicoSyrCol//Cham1	yes	solid	9	ICARDA breeding program	9	ICARDA	5	Cultivars 2
99	DAWRyT-0208		ICARDA	Korifla/AegSpeltoidesSyr/Amedakul	yes	solid	9	ICARDA breeding program	9	ICARDA	5	Cultivars 2
101	DAWRyT-0308		ICARDA	Korifla/AegSpeltoidesSyr//Heider	yes	solid	9	ICARDA breeding program	9	ICARDA	5	Cultivars 2
102	DAWRyT-0315		ICARDA	Korifla/AegSpeltoidesSyr//Mrb5	yes	solid	9	ICARDA breeding program	9	ICARDA	5	Cultivars 2
104	DWAyT-0205		ICARDA	Younes/TdicoAlpCol//Korifla	yes	solid	9	ICARDA breeding program	9	ICARDA wide	5	Cultivars 2
105	DWAyT-0209		ICARDA	Korifla/AegSpeltoidesSyr//Amedakul	yes	solid	9	ICARDA breeding program	9	ICARDA	5	Cultivars 2
106	DWAyT-0212		ICARDA	Korifla/AegSpeltoidesSyr//Amedakul	yes	solid	9	ICARDA breeding program	9	ICARDA	5	Cultivars 2
107	DWAyT-0214		ICARDA	Korifla/AegSpeltoidesSyr//Amedakul	yes	solid	9	ICARDA breeding program	9	ICARDA	5	Cultivars 2
108	DWAyT-0215		ICARDA	Korifla/AegSpeltoidesSyr//Amedakul	yes	solid	9	ICARDA breeding program	9	ICARDA	5	Cultivars 2
109	DWAyT-0217		ICARDA	Korifla/AegSpeltoidesSyr//Loukos	yes	solid	9	ICARDA breeding program	9	ICARDA	5	Cultivars 2
110	DWAyT-0224		ICARDA	Korifla/AegSpeltoidesSyr//Waha	yes	solid	9	ICARDA breeding program	9	ICARDA	5	Cultivars 2
111	DWAyT-0306		ICARDA	Korifla/AegSpeltoidesSyr//Heider	yes	solid	9	ICARDA breeding program	9	ICARDA	5	Cultivars 2
114	ADYT_008		ICARDA	Ossl1/Stj5/5/Bidra1/4/BezaizSHF//SD19539/Waha/3/Stj/Mrb3/6/Icajihan1	yes	solid	9	ICARDA breeding program	9	ICARDA	5	Cultivars 2
115	ADYT_009		ICARDA	Azeghar1/6/Zna1/5/Awl1/4/Ruff//Jo/Cr/3/F9.3/7/Azeghar1//Msbl1/Quarmal	yes	solid	9	ICARDA breeding program	9	ICARDA	5	Cultivars 2
116	ADYT_018		ICARDA	Ter1//Mrf1/Stj2/3/Icasyr1	yes	solid	9	ICARDA breeding program	9	ICARDA	5	Cultivars 2
117	ADYT_019		ICARDA	Ter1//Mrf1/Stj2/3/Icasyr1	yes	solid	9	ICARDA breeding program	9	ICARDA	5	Cultivars 2
120	ADYT_097		ICARDA	Ossl1/Stj5/5/Bicrederaa1/4/BEZAIZSHF//SD19539/Waha/3/Stj/Mrb3/6/Stk/Hau//Heca1	yes	solid	9	ICARDA breeding program	9	ICARDA	5	Cultivars 2
121	ADYT_104		ICARDA	Bcr/Lks4//Mrf1/Stj2/3/Ouasbar2	yes	solid	9	ICARDA breeding program	9	ICARDA	5	Cultivars 2
122	ADYT_120		ICARDA	Aghrass1/3/HFN94N8/Mrb5//Zna1/4/IcamorTA0458	yes	solid	9	ICARDA breeding program	9	ICARDA	5	Cultivars 2
127	IDON37-010		ICARDA	Marsyr3/3/Gcn//Stj/Mrb3	yes	solid	9	ICARDA breeding program	9	ICARDA	5	Cultivars 2
130	IDON37-021		ICARDA	ICAMORTA041/Quabrach1//Adnan1	yes	solid	9	ICARDA breeding program	9	ICARDA	5	Cultivars 2
131	IDON37-022	Icacube	ICARDA	Mgnl3/Ainzen1//Mgnl3/Ainzen1	yes	solid	9	ICARDA breeding program	9	ICARDA	5	Cultivars 2
132	IDON37-027		ICARDA	Mgnl3/Ainzen-1//Mgnl3/Aghrass2	yes	solid	9	ICARDA breeding program	9	ICARDA	5	Cultivars 2
133	IDON37-030		ICARDA	Mgnl3/Ainzen-1/3/Azeghar-1//Msbl-1/Quarmal	yes	solid	9	ICARDA breeding program	9	ICARDA	5	Cultivars 2
134	IDON37-033		ICARDA	Mgnl3/Ainzen-1//Ammar-1	yes	solid	9	ICARDA breeding program	9	ICARDA wide	5	Cultivars 2
135	IDON37-036	Margherita 2	ICARDA	Terbol975/Geruftel2	yes	solid	9	ICARDA breeding program	9	breeding programs exchange	5	Cultivars 2
136	IDON37-039		ICARDA	Mgnl3/Ainzen1/3/Ter1//Mrf1/Stj2	yes	solid	9	ICARDA breeding program	9	ICARDA wide	5	Cultivars 2
140	IDON37-052		ICARDA	Adnan2/Otb4//CM829/CandocrossH25	yes	solid	9	ICARDA breeding program	9	ICARDA	5	Cultivars 2
141	IDON37-053		ICARDA	IcamorTA042/4/Bcr/Lks4/3/Altar84/Stn//Lahn/5/Beltagy2/6/Ossl1/Stj5/5/Bicrederaa1/4/BezaizSHF//SD19539/Waha/3/Stj/Mrb3	yes	solid	9	ICARDA breeding program	9	ICARDA	5	Cultivars 2
143	IDON37-063		ICARDA	Ter1//Mrf1/Stj2/3/Icajihan22	yes	solid	9	ICARDA breeding program	9	ICARDA	5	Cultivars 2
145	IDON37-081		ICARDA	CM829/CandocrossH25/5/F413/3/Arthur71/Lahn//Blk2/Lahn/4/Quarmal	yes	solid	9	ICARDA breeding program	9	ICARDA	5	Cultivars 2
146	IDON37-082	Icadezful	ICARDA	Geromtel1/IRANYT053//Mgnl3/Ainzen1	yes	solid	9	ICARDA breeding program	9	ICARDA	5	Cultivars 2
149	IDON37-095	Icarukus	ICARDA	Maamouri1/5/IcamorTA0462/4/Stj3//Bcr/Lks4/3/Icamor"s"/6/Mgnl3/Ainzen1	yes	solid	9	ICARDA breeding program	9	ICARDA	5	Cultivars 2
150	IDON37-096		ICARDA	Azeghar2/5/IcamorTA0462/4/Stj3//Bcr/Lks4/3/Icamor"s"/6/Stj3//Bcr/Lks4/3/Ter3	yes	solid	9	ICARDA breeding program	9	ICARDA	5	Cultivars 2
151	IDON37-097		ICARDA	Mgnl3/Ainzen1/3/Bcr/Gro1//Mgnl1	yes	solid	9	ICARDA breeding program	9	breeding programs exchange	5	Cultivars 2
152	IDON37-105		ICARDA	Azeghar1//Blrn/Mrf2/3/Bicrederaa1/Azeghar2	yes	solid	9	ICARDA breeding program	9	ICARDA	5	Cultivars 2
155	IDON37-141		ICARDA	IcamorTA0471//IcamorTA0459/ Ammar8/4/Stj3//Dra2/Bcr/3/Ter3	yes	solid	9	ICARDA breeding program	9	breeding programs exchange	5	Cultivars 2
156	IDON37-143		ICARDA	Mrb3/Mna1//Ter1/3/IcamorTA0459/Ammar7/4/Beltagy2	yes	solid	9	ICARDA breeding program	9	breeding programs exchange	5	Cultivars 2
158	IDYT37-03	Kunmiki	ICARDA	MorlF38//Bcrch1/Kund1149/3/Bicrederaa1/Miki	yes	solid	9	ICARDA breeding program	9	ICARDA	5	Cultivars 2
159	IDYT37-04	Berghouata1	ICARDA	Ter1//Mrf1/Stj2	yes	solid	9	ICARDA breeding program	9	ICARDA	5	Cultivars 2
160	IDYT37-05	Icamoram7	ICARDA	ICAMORTA0472/Ammar7	yes	solid	9	ICARDA breeding program	9	ICARDA	5	Cultivars 2
162	IDYT37-08	Icakassem1	ICARDA	Geromtel1/Icasyr1	yes	solid	9	ICARDA breeding program	9	ICARDA	5	Cultivars 2
164	IDYT37-10	Icarhani	ICARDA	Mrf1/Stj2//Gdr2/Mgnl1	yes	solid	9	ICARDA breeding program	9	breeding programs exchange	5	Cultivars 2
165	IDYT37-12	Icakassem2	ICARDA	Geromtel1/Icasyr1	yes	solid	9	ICARDA breeding program	9	ICARDA	5	Cultivars 2
166	IDYT37-13	Icamoram8	ICARDA	Icamor/Ammar8	yes	solid	9	ICARDA breeding program	9	ICARDA	5	Cultivars 2
167	IDYT37-14	Maci115	ICARDA	Maamouri2/CI115/5/F413J.S/3/Arthur71/Lahn//Blk2/Lahn/4/Quar	yes	solid	9	ICARDA breeding program	9	ICARDA	5	Cultivars 2
168	IDYT37-15	Hessept	ICARDA	IcamorTA0462/4/Gdr2//(SwAlgia/Gdr1)43/3/IcamorTA0463/5/Ter1//Mrf1/Stj2	yes	solid	9	ICARDA breeding program	9	ICARDA	5	Cultivars 2
169	IDYT37-17	Icambel	ICARDA	Mrb3/Mna1//Ter1/3/ICAMORTA0459/Ammar7/4/Beltagy2	yes	solid	9	ICARDA breeding program	9	breeding programs exchange	5	Cultivars 2
170	IDYT37-18	Icarnada	ICARDA	Src2/Azn1/3/Bcr/Gro1//Mgnl1	yes	solid	9	ICARDA breeding program	9	ICARDA	5	Cultivars 2
171	IDYT37-19		ICARDA	Mgnl3/Ainzen-1//Maamouri-3	yes	solid	9	ICARDA breeding program	9	breeding programs exchange	5	Cultivars 2
172	IDYT37-20	Miki3	ICARDA	Stj3//Bcr/Lks4	yes	solid	9	ICARDA breeding program	9	ICARDA	5	Cultivars 2
174	IDYT37-22	Secondroue	ICARDA	Stj3//Bcr/Lks4/3/Ter3/4/Bcr/Gro1//Mgnl1	yes	solid	9	ICARDA breeding program	9	ICARDA	5	Cultivars 2
177	DURUM_PANEL_UNIBO-061		ICARDA	BIC/3/CHAM1//GRA//STK	yes	solid	9	ICARDA breeding program	9	breeding programs exchange	5	Cultivars 2
179	DURUM_PANEL_UNIBO-063	CHACAN	ICARDA	Cham1/5/Cando/4/BY*2/Tace//II27655/3/TME//ZB/W*2	yes	solid	9	ICARDA breeding program	9	ICARDA	5	Cultivars 2
180	DURUM_PANEL_UNIBO-065		ICARDA	H.MOUL(MOR)/CHABA88_(HML/CHHB88)	yes	solid	9	ICARDA breeding program	9	ICARDA	5	Cultivars 2
182	DURUM_PANEL_UNIBO-068	Moulsabil2	ICARDA	H.mouline(Mor)/Sabil2	yes	solid	9	ICARDA breeding program	9	ICARDA	5	Cultivars 2
183	DURUM_PANEL_UNIBO-069	OMBAR	ICARDA	Mrb16/3/Ente/Mario//P66270/4/Ren/Bar	yes	solid	9	ICARDA breeding program	9	ICARDA	5	Cultivars 2
184	DURUM_PANEL_UNIBO-072		ICARDA	QUAD//ERP/MAL/3/UNKN	yes	solid	9	ICARDA breeding program	9	ICARDA	5	Cultivars 2
187	DURUM_PANEL_UNIBO-0118	AGHRASS1	ICARDA	Altar84/Stn//Lahn	yes	solid	9	ICARDA breeding program	9	ICARDA	5	Cultivars 2
189	DURUM_PANEL_UNIBO-0121	AMEDAKUL1	ICARDA	PI321644/M8//Marazk/4/Bcr/3/Ch1//Gta/Stk	yes	solid	9	ICARDA breeding program	9	ICARDA	5	Cultivars 2
190	DURUM_PANEL_UNIBO-0122	AMMAR1	ICARDA	Lgt3/Bicrecham1	yes	solid	9	ICARDA breeding program	9	ICARDA	5	Cultivars 2
191	DURUM_PANEL_UNIBO-0123	ARISLAHN5	ICARDA	Aristan/3/Lahn//Gs/Stk/4/Brch	yes	solid	9	ICARDA breeding program	9	ICARDA	5	Cultivars 2
193	DURUM_PANEL_UNIBO-0129	Bicrecham1	ICARDA	Bcr/3/Ch1//Gta/Stk	yes	solid	9	ICARDA breeding program	9	ICARDA	5	Cultivars 2
194	DURUM_PANEL_UNIBO-0130	BICRE	ICARDA	Bit/Creso	yes	solid	9	ICARDA breeding program	9	ICARDA	5	Cultivars 2
195	DURUM_PANEL_UNIBO-0131	Bicrederaa1	ICARDA	Bcr//Fg/Snipe/3/GdoVZ578/Swan//Dra2	yes	solid	9	ICARDA breeding program	9	ICARDA	5	Cultivars 2
199	DURUM_PANEL_UNIBO-0142	GUEROU1	ICARDA	Ato//Ibis/Fg	yes	solid	9	ICARDA breeding program	9	ICARDA	5	Cultivars 2
201	DURUM_PANEL_UNIBO-0146		ICARDA	Ouassel1/4/Buc/Chrc//Prl/3/Pvn/5/Hel/3/Bit/Corm//Shwa	yes	solid	9	ICARDA breeding program	9	ICARDA	5	Cultivars 2
204	DURUM_PANEL_UNIBO-0151	KABIR1	ICARDA	Ovi/Cp//Fg	yes	solid	9	ICARDA breeding program	9	ICARDA	5	Cultivars 2
205	DURUM_PANEL_UNIBO-0152	Gerboy	ICARDA	GdoVZ512/Cit//Ruff/Fg/3/Gr/Boy	yes	solid	9	ICARDA breeding program	9	ICARDA	5	Cultivars 2
207	DURUM_PANEL_UNIBO-0155	LAGONIL2	ICARDA	Lahn//Gs/Stk/3/Gil3	yes	solid	9	ICARDA breeding program	9	ICARDA	5	Cultivars 2
221	DURUM_PANEL_UNIBO-0186	Waldamez1	ICARDA	GdoVZ512/Cit//Ruff/Fg/3/DWL5023	yes	solid	9	ICARDA breeding program	9	ICARDA	5	Cultivars 2
222	MCHCB-079	Daki	ICARDA	Dack/Gediz//USDA575	yes	solid	9	ICARDA breeding program	9	ICARDA	5	Cultivars 2
227	MCHCB-0103		ICARDA	T.polonicumTurkeyIG45272/6/ICAMORTA0463/5/Mra1/4/Aus1/3/Scar/GdoVZ579//Bit	yes	solid	9	ICARDA breeding program	9	ICARDA	5	Cultivars 2
228	MCHCB-0110		ICARDA	Sebatel-1/Icasyr-1	yes	solid	9	ICARDA breeding program	9	ICARDA	5	Cultivars 2
230	MCHCB-0126	Icasyr2	ICARDA	D68193A1A//Ruff/Fg/3/Mtl5/4/Lahn	yes	solid	9	ICARDA breeding program	9	ICARDA	5	Cultivars 2
231	MCHCB-0128	Geromtel3	ICARDA	Gsbl1/4/D68193A1A//Ruff/Fg/3/Mtl5	yes	solid	9	ICARDA breeding program	9	ICARDA	5	Cultivars 2
232	MCHCB-0133		ICARDA	Aghrass1//Msbl1/Quarmal	yes	solid	9	ICARDA breeding program	9	ICARDA	5	Cultivars 2
233	MCHCB-0154	Zna4	ICARDA	GdoVZ512/Cit//Ruff/Fg/3/Src3	yes	solid	9	ICARDA breeding program	9	ICARDA	5	Cultivars 2
241	MCHCB-0218		ICARDA	Azeghar2/4/Gnt/3/Gdfl/T.dicds20013//Bcr	yes	solid	9	ICARDA breeding program	9	ICARDA	5	Cultivars 2
124	ADYT_142	F11_00266 = Ouassara	ICARDA	Ouasloukos1/5/Azn1/4/BEZAIZSHF//SD19539/Waha/3/Gdr2	yes	solid	9	ICARDA breeding program	9	ICARDA	5	Cultivars 2
128	IDON37-013	Icavicre	ICARDA	ICAMORTA0468/6/21563/AA//Fg/3/D68102A2A1A/4/Vitron/5/Bcr	yes	solid	9	ICARDA breeding program	9	ICARDA	5	Cultivars 2
129	IDON37-014	Ouassara1	ICARDA	Ouasloukos1/5/Azn1/4/BEZAIZSHF//SD19539/Waha/3/Gdr2	yes	solid	9	ICARDA breeding program	9	ICARDA	5	Cultivars 2
138	IDON37-049		ICARDA	IcaKader2	yes	solid	9	ICARDA breeding program	9	ICARDA	5	Cultivars 2
144	IDON37-071		ICARDA	Ter1/3/Stj3//Bcr/Lks4/4/Aghrass1/3/Mrf1//Mrb16/Ru	yes	solid	9	ICARDA breeding program	9	ICARDA	5	Cultivars 2
224	MCHCB-083		ICARDA	Cham5*4/Ae. speltoides 401294/4/ICAMOR-TA04-69/3/Bcr/Gro1//Mgnl1/5/Stj3//Bcr/Lks4/3/Ter-3	yes	solid	9	ICARDA breeding program	9	ICARDA	5	Cultivars 2
209	DURUM_PANEL_UNIBO-0159	MARSYR1	ICARDA	Msbl1/Quarmal	yes	solid	9	ICARDA breeding program	9	ICARDA	5	Cultivars 2
100	DAWRyT-0304		ICARDA	Korifla/AegSpeltoidesSyr//Heider	yes	solid	9	ICARDA breeding program	9	ICARDA	5	Cultivars 2
103	DAWRyT-0317		ICARDA	Korifla/AegSpeltoidesSyr//Mrb5	yes	solid	9	ICARDA breeding program	9	ICARDA	5	Cultivars 2
118	ADYT_046		ICARDA	IcamorTA041/4/IcamorTA0469/3/Bcr/Gro1//Mgnl1/5/MIKI2	yes	solid	9	ICARDA breeding program	9	ICARDA	5	Cultivars 2
119	ADYT_095		ICARDA	Ossl1/Stj5/5/Bicrederaa1/4/BEZAIZSHF//SD19539/Waha/3/Stj/Mrb3/6/Bcr/Gro1//Mgnl1	yes	solid	9	ICARDA breeding program	9	ICARDA	5	Cultivars 2
125	IDON37-001	Icamator	ICARDA	IcamorTA041/4/Aghrass1/3/HFN94N8/Mrb5//Zna1/5/Malmuk1/Serrator1	yes	solid	9	ICARDA breeding program	9	ICARDA	5	Cultivars 2
126	IDON37-008	CaMdoH25	ICARDA	CM829/CandocrossH25	yes	solid	9	ICARDA breeding program	9	ICARDA	5	Cultivars 2
137	IDON37-048	Atlas1	ICARDA	Atl/4/Stn//Hui/Somo/3/Yav/Fg//Roh	yes	solid	9	ICARDA breeding program	9	ICARDA wide	5	Cultivars 2
148	IDON37-094		ICARDA	Aghrass1//Bezaiz982/Bcrch1/4/IcamorTA0462/3/Quabrach3//Vitron/Bidra1/5/Stj3//Bcr/Lks4/3/Ter3	yes	solid	9	ICARDA breeding program	9	ICARDA	5	Cultivars 2
208	DURUM_PANEL_UNIBO-0158	Maamouri1	ICARDA	1346/Lahn//Bcr/Lks4	yes	solid	9	ICARDA breeding program	9	ICARDA	5	Cultivars 2
235	MCHCB-0161		ICARDA	319ADDO/5/D68193A1A//Ruff/Fg/3/Mtl5/4/Lahn	yes	solid	9	ICARDA breeding program	9	ICARDA	5	Cultivars 2
123	ADYT_134	F11_00257 = Ouassara	ICARDA	Ouasloukos1/5/Azn1/4/BEZAIZSHF//SD19539/Waha/3/Gdr2	yes	solid	9	ICARDA breeding program	9	ICARDA	5	Cultivars 2
220	DURUM_PANEL_UNIBO-0185	TUNSYR1	ICARDA	not available	yes	good	9	ICARDA breeding program	6	ICARDA wide	5	Cultivars 2
139	IDON37-051		ICARDA	Ossl1/Stj5/5/Bicrederaa1/4/BezaizSHF//SD19539/Waha/3/Stj/Mrb3/6/Icajihan11	yes	good	9	ICARDA breeding program	7	breeding programs exchange	5	Cultivars 2
142	IDON37-062		ICARDA	Ter1/3/Stj3//Bcr/Lks4/4/Icajihan18	yes	good	9	ICARDA breeding program	7	breeding programs exchange	5	Cultivars 2
154	IDON37-130	Bezajihan	ICARDA	Ossl1/Stj5/5/Bicrederaa1/4/BezaizSHF//SD19539/Waha/3/Stj/Mrb3/6/Icajihan12	yes	good	9	ICARDA breeding program	7	breeding programs exchange	5	Cultivars 2
382	DURUM_MAS	Waha	ICARDA	Plc/Ruff//Gta/Rtte	yes	good	9	ICARDA breeding program	7	breeding programs exchange	5	Cultivars 2
329	DURUM_PANEL_UNIBO-093	FLAMINIO	ITALY	LATINO/SENATORE-CAPPELLI	yes	solid	9	ICARDA breeding program	9	ICARDA	5	Cultivars 2
327	DURUM_PANEL_UNIBO-090	DON PEDRO	ITALY	Carc/Auk	yes	solid	9	ICARDA breeding program	9	ICARDA	5	Cultivars 2
328	DURUM_PANEL_UNIBO-091	DUILIO	ITALY	SENATORE-CAPELLI//ANHINGA/FLAMINGO,MEX	yes	solid	9	ICARDA breeding program	9	ICARDA	5	Cultivars 2
317	DURUM_PANEL_UNIBO-05	MERIDIANO	ITALY	SIMETO/WB-881//DUILIO/F-21	yes	solid	9	ICARDA breeding program	9	ICARDA	5	Cultivars 2
344	DWGIGSSALATFINA049	96367	MOROCCO	MAR85:112	yes	solid	9	ICARDA breeding program	9	ICARDA	5	Cultivars 2
345	DURUM_PANEL_UNIBO-047	NASSIRA	MOROCCO	INRAM.1805	yes	solid	9	ICARDA breeding program	9	ICARDA	5	Cultivars 2
349	DURUM_PANEL_UNIBO-056	OURGH	MOROCCO-TUNISIA	not available	yes	solid	9	ICARDA breeding program	9	ICARDA	5	Cultivars 2
352	DURUM_PANEL_UNIBO-059	YASMINE	MOROCCO-TUNISIA	not available	yes	solid	9	ICARDA breeding program	9	ICARDA	5	Cultivars 2
354	DURUM_PANEL_UNIBO-051	ANOUAR	MOROCCO-TUNISIA, INRA MAROC _Mar_1993	not available	yes	solid	9	ICARDA breeding program	9	ICARDA	5	Cultivars 2
358	DURUM_PANEL_UNIBO-0177	RAZZAK (TUN)	TUNISIA	21563/ANHINGA//FLAMINGO,MEX/3/DIEHL-MEDITERRANEAN/69.331[1281]; DIEHL-MEDITERRANEAN/69-331//KARIM	yes	solid	9	ICARDA breeding program	9	ICARDA	5	Cultivars 2
242	Jable-001	Yawa	AUSTRALIA	WT-LYLYT/R-875-LYT//LY-TM[4172]; WESTONIA/KALKA//KALKA/TAMAROI/3/RAC-875/KALKA//TAMAROI[4172]	yes	solid	10	CYMMIT breeding program	10	CIMMYT deriv	5	Cultivars 2
245	Jable-004	Caparoi	AUSTRALIA	LY-2-6-3/930054	yes	solid	10	CYMMIT breeding program	10	CIMMYT deriv	5	Cultivars 2
246	Jable-005	Bellaroi	AUSTRALIA	YALLAROI//TAM-1-B-17/KAMILAROI/3/TAM-1-B-17/KAMILAROI/3/DURATI(SIB)/LEEDS//GUILLEMOTS/4/WAGTAIL-10//SHEARWATER/MALLARD-DW	yes	good	10	CYMMIT breeding program	8	Dev countries	5	Cultivars 2
247	Jable-006	Jandaroi	AUSTRALIA	110780/111587; 920777/111566	yes	good	10	CYMMIT breeding program	8	Dev countries	5	Cultivars 2
250	Jable-009	Tamaroi	AUSTRALIA	ALTAR-84/4/TAM-1-B-17/KAMILAROI/3/WELLS/56111//GUILLEMOT	yes	good	10	CYMMIT breeding program	8	Dev countries	5	Cultivars 2
251	Jable-010	DBA Aurora	AUSTRALIA	HARD-FEDERATION/CLEVELAND//SANDS	yes	good	10	CYMMIT breeding program	8	Dev countries	5	Cultivars 2
243	Jable-002	WID802	AUSTRALIA	not available	yes	good	10	CYMMIT breeding program	8	Dev countries	5	Cultivars 2
244	Jable-003	Tjilkuri	AUSTRALIA	BRND-Y-DURAY-2/R-875-LYT//LY-TM[4172]; BRINDUR/3/YALLAROI*2//DUR-A/YALLAROI/4/RAC-875/KALKA//TAMAROI/5/LINGHZI/YALLAROI//TAMAROI/3/LINGHZI/YALLAROI	yes	good	10	CYMMIT breeding program	8	Dev countries	5	Cultivars 2
249	Jable-008	Saintly	AUSTRALIA	KALKA(SIB,WLYY-9)*2/TAMAROI	yes	good	10	CYMMIT breeding program	9	ICARDA	5	Cultivars 2
283	DURUM_PANEL_UNIBO-023		CIMMYT	CIMMYT198_(BUSHEN_4/TARRO_2//BUSHEN4)	yes	solid	10	CYMMIT breeding program	10	CIMMYT deriv	5	Cultivars 2
285	DURUM_PANEL_UNIBO-025		CIMMYT	CIMMYT247_(RASCON_37/2*TARRO_2)	yes	solid	10	CYMMIT breeding program	10	CIMMYT deriv	5	Cultivars 2
292	DURUM_PANEL_UNIBO-0257		CIMMYT	1A.1D5+106/2*WB881//1A.1D5+106/3*MOJO/3/BISU_1/PATKA_3	yes	solid	10	CYMMIT breeding program	10	CIMMYT deriv	5	Cultivars 2
296	DURUM_PANEL_UNIBO-0262		CIMMYT	GEDIZ/FGO//GTA/3/SRN_1/4/TOTUS/5/ENTE/MEXI_2//HUI/3/YAV_1/GEDIZ/6/SOMBRA_20/7/STOT//ALTAR 84/ALD	yes	solid	10	CYMMIT breeding program	10	CIMMYT deriv	5	Cultivars 2
271	DURUM_PANEL_UNIBO-011		CIMMYT	CIMMYT23_(BISU_1/PATKA_3)	yes	solid	10	CYMMIT breeding program	10	CIMMYT deriv	5	Cultivars 2
274	DURUM_PANEL_UNIBO-014		CIMMYT	CIMMYT47_AHIOU1	yes	solid	10	CYMMIT breeding program	10	CIMMYT deriv	5	Cultivars 2
275	DURUM_PANEL_UNIBO-015		CIMMYT	CIMMYT52_(KULRENGIBALIKCIL_8)	yes	solid	10	CYMMIT breeding program	10	CIMMYT deriv	5	Cultivars 2
276	DURUM_PANEL_UNIBO-016		CIMMYT	CIMMYT 67_PLATA 16	yes	solid	10	CYMMIT breeding program	10	CIMMYT deriv	5	Cultivars 2
277	DURUM_PANEL_UNIBO-017		CIMMYT	CIMMYT73_PORTO5	yes	solid	10	CYMMIT breeding program	10	CIMMYT deriv	5	Cultivars 2
278	DURUM_PANEL_UNIBO-018		CIMMYT	CIMMYT78_(ROK/FGO//STIL/3/BISU_1)	yes	solid	10	CYMMIT breeding program	10	CIMMYT deriv	5	Cultivars 2
279	DURUM_PANEL_UNIBO-019		CIMMYT	CIMMYT104_YAZI10,1	yes	solid	10	CYMMIT breeding program	10	CIMMYT deriv	5	Cultivars 2
280	DURUM_PANEL_UNIBO-020		CIMMYT	CIMMYT108_(ACUATICO/YAZI_1)	yes	solid	10	CYMMIT breeding program	10	CIMMYT deriv	5	Cultivars 2
281	DURUM_PANEL_UNIBO-021		CIMMYT	CIMMYT136_(FOCHA_1/5*ALAS)	yes	solid	10	CYMMIT breeding program	10	CIMMYT deriv	5	Cultivars 2
282	DURUM_PANEL_UNIBO-022		CIMMYT	CIMMYT172_(TOPDY_21/RASCON_33)	yes	solid	10	CYMMIT breeding program	10	CIMMYT deriv	5	Cultivars 2
284	DURUM_PANEL_UNIBO-024		CIMMYT	CIMMYT222_(GS/CRA//SBA81/3/HO/MEXI_1/5/MEMO/6/2*…)	yes	solid	10	CYMMIT breeding program	10	CIMMYT deriv	5	Cultivars 2
288	DURUM_PANEL_UNIBO-0253	Jupare C2003	CIMMYT	STOT//ALTAR84/ALD(=JUPAREC2003)	yes	solid	10	CYMMIT breeding program	10	CIMMYT deriv	5	Cultivars 2
290	DURUM_PANEL_UNIBO-0255		CIMMYT	CHEN_1/TEZ/3/GUIL//CIT71/CII/4/SORA/PLATA_12/5/STOT//ALTAR84/ALD	yes	solid	10	CYMMIT breeding program	10	CIMMYT deriv	5	Cultivars 2
291	DURUM_PANEL_UNIBO-0256		CIMMYT	MALMUK_1//LOTUS_5/F3LOCAL(SEL.ETHIO.135.85)	yes	solid	10	CYMMIT breeding program	10	CIMMYT deriv	5	Cultivars 2
287	DURUM_PANEL_UNIBO-0252	Atil C2000	CIMMYT	SOOTY_9/RASCON_37(=ATILC2000)	yes	good	10	CYMMIT breeding program	7	breeding programs exchange	5	Cultivars 2
293	DURUM_PANEL_UNIBO-0259		CIMMYT	AJAIA_12/F3LOCAL(SEL.ETHIO.135.85)//PLATA_13/3/SOMAT_3/4/SOOTY_9/RASCON_37	yes	good	10	CYMMIT breeding program	7	breeding programs exchange	5	Cultivars 2
299	DURUM_PANEL_UNIBO-0265		CIMMYT	PLATA_10/6/MQUE/4/USDA573//QFN/AA_7/3/ALBAD/5/AVO/HUI/7/PLATA_13/8/THKNEE_11/9/CHEN/ALTAR84/3/HUI/POC//BUB/RUFO/4/FNFOOT	yes	good	10	CYMMIT breeding program	7	breeding programs exchange	5	Cultivars 2
302	DURUM_PANEL_UNIBO-0269		CIMMYT	SOMAT_3/PHAX_1//TILO_1/LOTUS_4	yes	good	10	CYMMIT breeding program	7	breeding programs exchange	5	Cultivars 2
294	DURUM_PANEL_UNIBO-0260		CIMMYT	USDA595/3/D67.3/RABI//CRA/4/ALO/5/HUI/YAV_1/6/ARDENTE/7/HUI/YAV79/8/POD_9	yes	good	10	CYMMIT breeding program	9	ICARDA	5	Cultivars 2
297	DURUM_PANEL_UNIBO-0263		CIMMYT	VANRRIKSE_6.2//1A1D2+125/3*WB881	yes	good	10	CYMMIT breeding program	9	ICARDA	5	Cultivars 2
216	DURUM_PANEL_UNIBO-0179	SAJUR	ICARDA	Snipe/THunk	yes	solid	10	CYMMIT breeding program	10	CIMMYT deriv	5	Cultivars 2
313	FIGSDRYWET134	107126	IRAN	IRN931:19	yes	solid	10	CYMMIT breeding program	10	CIMMYT deriv	5	Cultivars 2
355	DURUM_PANEL_UNIBO-054	MARJANA	MOROCCO-TUNISIA, INRA MAROC _Mar_1996	D633/GAVIOTA/4/AVETORO//ANHINGA/PLE/3/DL672/SWAN//E	yes	solid	10	CYMMIT breeding program	10	CIMMYT deriv	5	Cultivars 2
356	DURUM_PANEL_UNIBO-053	JAWHAR	MOROCCO-TUNISIA, INRA MAROC_Mar_1993	not available	yes	solid	10	CYMMIT breeding program	10	CIMMYT deriv	5	Cultivars 2
370	DURUM_PANEL_UNIBO-035	BOLO	SPAIN	H-89092/H-89136//SOISSONS	yes	solid	10	CYMMIT breeding program	10	CIMMYT deriv	5	Cultivars 2
371	DURUM_PANEL_UNIBO-036	BOMBASI	SPAIN	not available	yes	solid	10	CYMMIT breeding program	10	CIMMYT deriv	5	Cultivars 2
366	DURUM_PANEL_UNIBO-031	ASTIGI	SPAIN	not available	yes	good	10	CYMMIT breeding program	7	breeding programs exchange	5	Cultivars 2
375	DURUM_PANEL_UNIBO-041	GALLARETA	SPAIN-CIMMYT	RUFF/FLAMINGO,MEX//MEXICALI-75/3/SHEARWATER	yes	solid	10	CYMMIT breeding program	10	CIMMYT deriv	5	Cultivars 2
378	DURUM_PANEL_UNIBO-043	JABATO	SPAIN-CIMMYT, ASGROW SEMILLAS_Esp_1996	not available	yes	solid	10	CYMMIT breeding program	10	CIMMYT deriv	5	Cultivars 2
19	DW-SR-FIGS119	96203	MOROCCO	MAR871:31	No
20	FIGSDRYWET001	43315	OMAN	OMN87:113	No
21	FIGSDRYWET003	79509	ETHIOPIA	ETH74::54	No
24	FIGSDRYWET009	82029	KAZAKHSTAN	KAZS30	No
65	FIGSDWHOTCLD015	81510	ETHIOPIA	ETH732::91	No
67	FIGSDWHOTCLD051	84040	SAUDI ARABIA	SAUS14	No
147	IDON37-085	Icaghram	ICARDA	IcamorTA0471//IcamorTA0459/Waha/3/Mgnl3/Ainzen1	No
153	IDON37-129		ICARDA	CM829/CandocrossH25//Icajihan10	No
157	IDYT37-01	Icarasha2	ICARDA	Stj3//Bcr/Lks4/3/Ter3	No
161	IDYT37-06	Icajihan2013	ICARDA	Mrf1/Stj2/3/1718/BT24//Karim	No
163	IDYT37-09	Lahnmiki	ICARDA	Arislahn8//Bidra1/Miki	No
175	IDYT37-23	Bezater	ICARDA	Ossl1/Stj5/5/Bicrederaa1/4/BEZAIZSHF//SD19539/Waha/3/Stj/Mrb3/6/Stj3//Bcr/Lks4/3/Ter3	No
212	DURUM_PANEL_UNIBO-0164	NILE	ICARDA	Snipe/Fg	No
337	DURUM_PANEL_UNIBO-0107	PLINIO	ITALY	LINEA-D-50/TRIGO-CANDEAL[1620][1622	No
